# Supplementary material for: Synthesis and Characterization of Late Transition Metal Complexes of Mono-Acetate Pendant Armed Ethylene Cross-Bridged Tetraazamacrocycles with Promise as Oxidation Catalysts for Dye Bleaching
Source: Molecules. 2022 Dec 27;28(1):232. doi: 10.3390/molecules28010232 (PMC9822179; doi:10.3390/molecules28010232)
Supplement: Supplementary file 1 [file molecules-28-00232-s001.zip]

Archive with 1 entries (1 files):
- molecules-2060354-supplementary.pdf
